# Supplementary material for: Inhaled Corticosteroids Selectively Alter the Microbiome and Host Transcriptome in the Small Airways of Patients with Chronic Obstructive Pulmonary Disease
Source: Biomedicines. 2022 May 11;10(5):1110. doi: 10.3390/biomedicines10051110 (PMC9138653; doi:10.3390/biomedicines10051110)
Supplement: Supplementary file 1 [file biomedicines-10-01110-s001.zip]

Archive with 1 entries (1 files):
- biomedicines-1710674-supplementary.pdf
